# Supplementary material for: Differential effects of hypoxia on etoposide-induced apoptosis according to the cancer cell lines
Source: Mol Cancer. 2007 Sep 26;6:61. doi: 10.1186/1476-4598-6-61 (PMC2099441; doi:10.1186/1476-4598-6-61)
Supplement: Additional file 2 — Gene expression profiling in A549, MCF-7 and HepG2 cells incubated with or without etoposide under normoxic or hypoxic conditions. Data are given for the 62 genes for which there was a significant variation in expression for at least one of the conditions. Cells were incubated under normoxic (N) or hypoxic (H) conditions with or without etoposide (e, 50 μM) for 16 hours before RNA extraction, reverse-transcription and cDNA hybridization, as described in Materials and Methods. Each value is the average of three ratio values calculated from three independent experiments ± 1 S.D. Mean ratios indicate a fold-increase or decrease in gene expression. They are highlighted in blue if statistically non significant, in yellow for quantitative data and in green for qualitative data, given with + or - signs (according to the inserted table). [file 1476-4598-6-61-S2.xls]

## Sheet: Feuil1
			A549				MCF-7				HepG2
	N	Ne	H	He	N	Ne	H	He	N	Ne	H	He
AKT1	1	0.7	0.76	0.59	1	1.16	1.04	1.5	1	+	1.02	0.98
ABL-1	1	0.71	1.07	0.72	1	0.67	ND	ND	1	ND	+	ND
aldolaseA	1	0.89	1.64	1.57	1	0.77	1.83	1.97	1	0.86	2.02	2
BAD	1	0.73	0.78	0.75	1	1	0.76	0.93	1	0.93	0.72	0.8
BAK1	1	+	ND	+	1	1.25	ND	1.48	1	2.71	0.84	+
BAX	1	2.94	0.53	2.62	1	2.8	1.03	3.68	1	+	0.68	1.24
BCL2A	1	3.22	0.94	3.37	1	1.09	1.03	ND	ND	ND	ND	ND
BCLX	1	0.87	0.92	0.71	1	1.51	0.99	2.08	1	0.92	1.1	1.49
BID	1	1.11	0.7	0.81	1	0.56	0.76	0.59	1	0.91	0.83	0.71
BIRC5	1	--	0.58	0.12	1	0.34	0.8	-	1	0.76	0.77	0.49
BNIP3	1	1.21	2.4	2.57	1	1.02	11.91	10.25	1	1.15	4.53	4.56
caspase2	1	-	0.72	-	ND	ND	ND	ND	ND	ND	ND	ND
caspase8	1	0.88	1.1	+	1	0.64	ND	0.83	ND	ND	ND	ND
CCND1	1	1.28	1.09	1.12	1	0.58	1.16	0.88	1	2.26	1.02	1.34
CDC2	1	---	1	--	1	0.16	1.16	-	1	3	1.49	1.73
CDC6	1	---	ND	---	1	ND	2.04	ND	1	0.62	1.17	0.97
CDK2	1	0.29	0.83	-	1	0.45	0.95	0.52	1	0.86	0.9	0.81
CDK4	1	0.58	0.69	0.46	1	0.57	0.85	0.5	1	0.57	0.79	0.54
CDK7	1	1.07	0.92	1.04	1	0.78	1.3	1.27	1	0.82	1.63	1.35
CDK9	1	1.14	0.82	1.1	1	0.62	1.36	0.7	1	1.4	0.79	0.94
CDKN1A	1	+++	1.09	14.11	1	11.47	1.15	9.5	1	+++	0.69	2.4
CLK1	1	1.28	ND	+	ND	ND	ND	ND	1	ND	++	++
CLU	1	0.8	0.77	0.67	1	1.26	1.04	1.35	1	+	1.24	0.92
CSE1L	1	0.71	0.8	0.49	1	0.38	1.31	0.54	1	2.26	1.02	1.34
DFFA	1	0.88	0.57	0.63	1	0.52	0.87	0.91	1	1.58	0.91	1
E2F1	1	--	0.61	--	1	0.39	0.92	0.47	ND	ND	ND	ND
FADD	1	0.86	0.63	0.63	1	0.72	0.68	0.98	1	0.93	0.75	0.81
GADD45A	1	8.34	1.02	6.36	1	+	ND	+++	1	++	3.07	6.01
GAPDH	1	0.93	1.11	1.01	1	0.86	1.64	2.08	1	0.96	1.79	1.73
GPX1	1	3.19	0.66	2.82	ND	ND	ND	ND	1	2.86	0.79	1.39
GRB2	1	0.89	0.61	0.62	1	0.66	1.14	0.54	1	0.86	1.04	0.74
GSR	1	0.45	0.44	0.28	1	0.5	1.19	ND	1	+	1.06	0.58
HK1	1	1.04	1.19	1.2	1	0.57	1.63	1.37	ND	ND	ND	ND
HPTR1	1	0.45	0.99	0.55	1	0.17	1.8	0.62	1	ND	1.92	1.31
IGF2	ND	ND	ND	ND	ND	ND	ND	ND	1	1.57	3.15	2.65
IGF2R	1	0.87	0.84	0.79	1	2.47	1.05	1.73	1	1.59	1.27	1.17
IGFBP2	1	0.67	0.97	0.66	1	1.24	1.03	1.6	1	1.44	1.7	1.61
IGFBP3	1	0.4	4.59	2.96	ND	ND	ND	ND	ND	ND	ND	ND
IGFBP4	1	0.62	0.93	0.61	ND	ND	ND	ND	1	3.37	2.3	2.63
K-ALPHA-1	1	0.41	0.79	0.41	1	0.31	0.82	0.3	1	0.99	0.99	0.83
MAP2K1	1	0.79	1.13	1.05	1	0.51	1.5	0.92	1	0.95	2.21	1.95
MAPK1	1	0.88	0.77	0.54	1	-	0.93	0.73	1	0.75	1.09	0.96
MAPK3	1	0.88	ND	-	1	0.74	0.84	0.63	1	ND	1.02	0.75
MAPK9	1	0.75	0.91	-	1	-	0.86	ND	ND	ND	ND	ND
Mcl-1	1	1.51	1.2	1.78	1	1.57	0.81	1.45	1	2.84	2.44	5.36
MDH1	1	1.11	0.93	1.06	1	0.66	1.44	1.24	1	1.95	1.45	1.43
MDM2	1	++	ND	++	1	2.36	1.11	3.85	1	3.88	0.69	3.77
MGST1	1	0.7	0.94	0.57	1	0.6	1.41	0.69	1	1.17	1.12	0.83
NFkB1	1	1.03	1.03	1.06	1	0.69	0.91	0.8	1	ND	1.63	1.14
PCNA	1	1.23	0.56	0.93	1	0.52	0.59	1.07	1	2.59	0.66	1.58
PLK	1	---	0.49	---	1	-	0.73	-	1	0.83	0.95	0.43
POR	ND	ND	ND	ND	1	0.5	1.15	0.36	1	ND	1.24	0.68
RAF1	1	0.7	0.83	0.63	1	0.5	1.37	0.43	1	+	1.06	0.58
TFDP1	1	0.42	0.73	0.31	1	0.38	1.03	0.35	1	0.86	0.92	0.71
TFRC	1	0.83	0.88	0.78	1	0.62	0.88	0.53	1	ND	5.06	0.93
TNFRSF10A	1	0.85	0.97	0.81	1	0.68	1.06	0.68	1	2.09	1.14	1.03
TNFRSF10B	1	1.77	1.26	1.24	1	2.29	ND	ND	1	2.64	0.83	1.05
TNFRSF1A	1	0.66	0.62	0.4	1	0.65	1.05	ND	1	ND	1.42	1.12
TNFRSF6	1	++++	ND	+++	ND	ND	ND	ND	1	ND	ND	+++
TNFSF7	1	2.82	ND	2.58	ND	ND	ND	ND	ND	ND	ND	ND
TRAF2	1	0.66	0.78	0.56	1	-	0.81	-	ND	ND	ND	ND
YWHAZ	1	0.65	0.81	0.58	1	1.04	1.01	1.03	1	3.16	1.25	1.33
	non significantly different from N
	quantitative
	qualitative with	+ < 5
		5.1 < ++ < 10
		10.1 < +++ < 50
		50 < ++++
